# Supplementary material for: Longitudinal Analysis of Diabetes Mellitus Risk: Smoking Status and Smoking Cessation
Source: J Clin Med. 2024 Jul 4;13(13):3927. doi: 10.3390/jcm13133927 (PMC11242592; doi:10.3390/jcm13133927)
Supplement: Supplementary file 1 [file jcm-13-03927-s001.zip]

Archive with 1 entries (1 files):
- jcm-3042714-supplementary.pdf
